# Supplementary material for: Can We Still Trust Docking Results? An Extension of the Applicability of DockBench on PDBbind Database
Source: Int J Mol Sci. 2019 Jul 20;20(14):3558. doi: 10.3390/ijms20143558 (PMC6679043; doi:10.3390/ijms20143558)
Supplement: Supplementary file 1 [file ijms-20-03558-s001.zip]

Archive with 2 entries (2 files):
- Dockbench_PDBbind2018.xlsx
- ijms-540125-supplementary.pdf
